# Supplementary material for: Larvicidal Potential of Trattinnickia Burserifolia Mart. Essential Oil in Controlling the Malaria Vector in the Amazon
Source: Pharmaceuticals (Basel). 2025 Apr 22;18(5):604. doi: 10.3390/ph18050604 (PMC12114282; doi:10.3390/ph18050604)
Supplement: Supplementary file 1 [file pharmaceuticals-18-00604-s001.zip]

Archive with 1 entries (1 files):
- pharmaceuticals-3526966-supplementary.pdf
